# Supplementary material for: The Wheat Head Blight Pathogen Fusarium graminearum Can Recruit Collaborating Bacteria from Soil
Source: Cells. 2022 Sep 26;11(19):3004. doi: 10.3390/cells11193004 (PMC9563980; doi:10.3390/cells11193004)
Supplement: Supplementary file 1 [file cells-11-03004-s001.zip]

Archive with 1 entries (1 files):
- cells-1915658-supplementary.pdf
